# Supplementary material for: Challenges in Identifying Biomarkers of Frailty Syndrome: A Systematic Review
Source: Medicina (Kaunas). 2025 Jul 21;61(7):1309. doi: 10.3390/medicina61071309 (PMC12298523; doi:10.3390/medicina61071309)
Supplement: Supplementary file 1 [file medicina-61-01309-s001.zip]

Archive with 1 entries (1 files):
- medicina-3734743-supplementary-final.pdf
